# Supplementary material for: Downscaled gridded global dataset for gross domestic product (GDP) per capita PPP over 1990–2022
Source: Sci Data. 2025 Jan 30;12:178. doi: 10.1038/s41597-025-04487-x (PMC11782586; doi:10.1038/s41597-025-04487-x)
Supplement: Supplementary file 1 — Metadata for subnational data [file 41597_2025_4487_MOESM1_ESM.csv]

iso3	COUNTRY	YearRanges0	adm0_source	YearRanges	YearRanges1	Source_1	YearRanges2	Source_2	WWW_2	Notes_2	YearRanges3	Source_3	WWW_3	Notes_3
ABW	Aruba	1990-2022	WB	NA	NA	NA	NA	NA	NA	NA	NA	NA	NA	NA
AFG	Afghanistan	2002-2021	WB	NA	NA	NA	NA	NA	NA	NA	NA	NA	NA	NA
AGO	Angola	1990-2022	WB	NA	NA	NA	NA	NA	NA	NA	NA	NA	NA	NA
AIA	Anguilla	1998-1999, 2001-2002, 2004, 2008	CIA	NA	NA	NA	NA	NA	NA	NA	NA	NA	NA	NA
ALB	Albania	1990-2022	WB	1990, 2001, 2009-2018	1990, 2001, 2009	historical	2010-2018	Instituti i Statistikave, Albania	http://databaza.instat.gov.al/pxweb/en/DST/START__NA__NAY2/NAR_03/table/tableViewLayout2/?rxid=7aeb4adc-3e9e-446b-8e86-bdf643df33de	NA	NA	NA	NA	NA
AND	Andorra	1996, 2000, 2003, 2005, 2007-2021	IMF	NA	NA	NA	NA	NA	NA	NA	NA	NA	NA	NA
ARE	United Arab Emirates	1990-2022	WB	1990-1991, 2001-2009	1990-1991, 2001-2009	historical	NA	NA	NA	NA	NA	NA	NA	NA
ARG	Argentina	1990-2022	WB	1993-2005, 2008, 2019	1993-2005	historical	2008	Wikipedia	https://en.wikipedia.org/wiki/List_of_Argentine_provinces_by_gross_regional_product	http://www.diadenegocios.com/archivos/200809/economias%20pciales.doc	2019	Wiki	https://es.wikipedia.org/wiki/Anexo:Entidades_subnacionales_de_América_Latina_por_PIB	La Rioja 2019 scaled based on San Juan
ARM	Armenia	1990-2022	WB	NA	NA	NA	NA	NA	NA	NA	NA	NA	NA	NA
ASM	American Samoa	1995, 2000, 2007, 2013, 2016	CIA	NA	NA	NA	NA	NA	NA	NA	NA	NA	NA	NA
ATG	Antigua and Barbuda	1990-2022	WB	NA	NA	NA	NA	NA	NA	NA	NA	NA	NA	NA
AUS	Australia	1990-2022	WB	1990-2020	1990-1994	historical	NA	NA	NA	NA	1995-2020	OECD	NA	NA
AUT	Austria	1990-2022	WB	2000-2020	NA	NA	NA	NA	NA	NA	2000-2020	oecd3	NA	NA
AZE	Azerbaijan	1990-2022	WB	2003-2021	NA	NA	NA	NA	NA	NA	2003-2021	stat office	https://www.stat.gov.az/source/system_nat_accounts/?lang=en	For Absheron, Aran, Ganja-Qazakh we combined 2 or 3 economic regions, weighted by population
BDI	Burundi	1990-2022	WB	NA	NA	NA	NA	NA	NA	NA	NA	NA	NA	NA
BEL	Belgium	1990-2022	WB	2010-2021	NA	NA	NA	NA	NA	NA	2010-2021	nuts2	NA	NA
BEN	Benin	1990-2022	WB	1992, 1998, 2004-2018	1992, 1998, 2004	historical	2005-2018	Global Datalab	https://globaldatalab.org/shdi/gnic/PAK/?interpolation=0&extrapolation=0&nearest_real=0&colour_scales=global	NA	NA	NA	NA	NA
BES	Bonaire, Sint Eustatius and Saba	2005	CIA	NA	NA	NA	NA	NA	NA	NA	NA	NA	NA	NA
BFA	Burkina Faso	1990-2022	WB	NA	NA	NA	NA	NA	NA	NA	NA	NA	NA	NA
BGD	Bangladesh	1990-2022	WB	1993, 1995, 1999, 2005	1993, 1995, 1999, 2005	historical	NA	NA	NA	NA	NA	NA	NA	NA
BGR	Bulgaria	1990-2022	WB	2000-2020	NA	NA	NA	NA	NA	NA	2000-2020	oecd3	NA	NA
BHR	Bahrain	1990-2022	WB	NA	NA	NA	NA	NA	NA	NA	NA	NA	NA	NA
BHS	Bahamas	1990-2022	WB	2015-2019	NA	NA	NA	NA	NA	NA	2015-2019	DOSE v2	https://www.nature.com/articles/s41597-023-02323-8	NA
BIH	Bosnia and Herzegovina	1994-2022	WB	2003-2019	NA	NA	NA	NA	NA	NA	2003-2019	DOSE v2	https://www.nature.com/articles/s41597-023-02323-8	NA
BLM	Saint-Barthélemy	1996, 2005, 2015	CIA	NA	NA	NA	NA	NA	NA	NA	NA	NA	NA	NA
BLR	Belarus	1990-2022	WB	2015-2021	NA	NA	NA	NA	NA	NA	2015-2021	stat office	https://www.belstat.gov.by/en/ofitsialnaya-statistika/publications/statistical-publications-data-books-bulletins/public_compilation/index_27957/	NA
BLZ	Belize	1990-2022	WB	NA	NA	NA	NA	NA	NA	NA	NA	NA	NA	NA
BMU	Bermuda	1990-2022	WB	NA	NA	NA	NA	NA	NA	NA	NA	NA	NA	NA
BOL	Bolivia	1990-2022	WB	1990-2018	1990-2018	historical	NA	NA	NA	NA	NA	NA	NA	NA
BRA	Brazil	1990-2022	WB	2002-2020	NA	NA	NA	NA	NA	NA	2002-2020	OECD	NA	NA
BRB	Barbados	1990-2022	WB	NA	NA	NA	NA	NA	NA	NA	NA	NA	NA	NA
BRN	Brunei	1990-2022	WB	NA	NA	NA	NA	NA	NA	NA	NA	NA	NA	NA
BTN	Bhutan	1990-2021	WB	NA	NA	NA	NA	NA	NA	NA	NA	NA	NA	NA
BWA	Botswana	1990-2022	WB	NA	NA	NA	NA	NA	NA	NA	NA	NA	NA	NA
CAF	Central African Republic	1990-2022	WB	NA	NA	NA	NA	NA	NA	NA	NA	NA	NA	NA
CAN	Canada	1990-2022	WB	1995-2020	NA	NA	NA	NA	NA	NA	1995-2020	OECD	NA	Data for 1995-1998 do not exists for Northwest Territories and Nunavut; scaled based on neighboring provinces (Manitoba and Yukon, respectively)
CHE	Switzerland	1990-2022	WB	1990-1995, 1998-2005, 2008-2020	1990-1995, 1998-2005	historical	NA	NA	NA	NA	2008-2020	OECD(level3)	NA	Bern & Jura together in old GIS, as well as Appenzell Inner & Outer: pop weighted average used for those
CHL	Chile	1990-2022	WB	2008-2020	NA	NA	NA	NA	NA	NA	2008-2020	OECD	NA	NA
CHN	China	1990-2022	WB	1992-2021	NA	NA	NA	NA	NA	NA	1992-2021	stat office	https://data.stats.gov.cn/english/easyquery.htm?cn=E0103	NA
CIV	Côte d'Ivoire	1990-2022	WB	NA	NA	NA	NA	NA	NA	NA	NA	NA	NA	NA
CMR	Cameroon	1990-2022	WB	NA	NA	NA	NA	NA	NA	NA	NA	NA	NA	NA
COD	Democratic Republic of the Congo	1990-2022	WB	NA	NA	NA	NA	NA	NA	NA	NA	NA	NA	NA
COG	Republic of the Congo	1990-2022	WB	NA	NA	NA	NA	NA	NA	NA	NA	NA	NA	NA
COL	Colombia	1990-2022	WB	1990-2020	1990-2004	historical	NA	NA	NA	NA	2005-2020	OECD	NA	For for Nuevas territories calculated based on the pop wrighted average of the provinces
COM	Comoros	1990-2022	WB	NA	NA	NA	NA	NA	NA	NA	NA	NA	NA	NA
CPV	Cabo Verde	1990-2022	WB	NA	NA	NA	NA	NA	NA	NA	NA	NA	NA	NA
CRI	Costa Rica	1990-2022	WB	NA	NA	NA	NA	NA	NA	NA	NA	NA	NA	NA
CUB	Cuba	1999-2000, 2002-2010, 2016	CIA	2017	NA	NA	NA	NA	NA	NA	2017	Wiki	https://es.wikipedia.org/wiki/Anexo:Entidades_subnacionales_de_América_Latina_por_PIB	Ciego de Ávila estimated based on neighboring provinces (mean of those), La Habana used for Ciudad de Habana and Mayabeque
CUW	Curaçao	2000-2022	WB	NA	NA	NA	NA	NA	NA	NA	NA	NA	NA	NA
CYM	Cayman Islands	2006-2022	WB	NA	NA	NA	NA	NA	NA	NA	NA	NA	NA	NA
CYP	Cyprus	1990-2022	WB	NA	NA	NA	NA	NA	NA	NA	NA	NA	NA	NA
CZE	Czechia	1990-2022	WB	1993, 1995-2021	1993, 1995-2007, 2021	historical	NA	NA	NA	NA	2008-2020	EUROSTAT	NA	NA
DEU	Germany	1990-2022	WB	2000-2020	NA	NA	NA	NA	NA	NA	2000-2020	oecd3	NA	NA
DJI	Djibouti	1990-2022	WB	NA	NA	NA	NA	NA	NA	NA	NA	NA	NA	NA
DMA	Dominica	1990-2022	WB	NA	NA	NA	NA	NA	NA	NA	NA	NA	NA	NA
DNK	Denmark	1990-2022	WB	2000-2020	NA	NA	NA	NA	NA	NA	2000-2020	oecd3	NA	NA
DOM	Dominican Republic	1990-2022	WB	NA	NA	NA	NA	NA	NA	NA	NA	NA	NA	NA
DZA	Algeria	1990-2022	WB	NA	NA	NA	NA	NA	NA	NA	NA	NA	NA	NA
ECU	Ecuador	1990-2022	WB	1993, 1996, 1999, 2001-2018	1993, 1996, 1999, 2001-2007	historical	2008-2018	Baco Central de Ecuador	https://contenido.bce.fin.ec/documentos/Estadisticas/SectorReal/CuentasProvinciales/Indice.htm	NA	NA	NA	NA	NA
EGY	Egypt	1990-2022	WB	1992, 1998, 2001, 2007	1992, 1998, 2001, 2007	historical	NA	NA	NA	NA	NA	NA	NA	NA
ERI	Eritrea	1992-2021	IMF	NA	NA	NA	NA	NA	NA	NA	NA	NA	NA	NA
ESH	Western Sahara	2007	CIA	NA	NA	NA	NA	NA	NA	NA	NA	NA	NA	NA
ESP	Spain	1990-2022	WB	2000-2020	NA	NA	NA	NA	NA	NA	2000-2020	oecd3	NA	NA
EST	Estonia	1993-2022	WB	1996-2018	1996-2010	historical	2011-2018	Eesti Statistika	http://andmebaas.stat.ee/?lang=en	NA	NA	NA	NA	NA
ETH	Ethiopia	1990-2022	WB	NA	NA	NA	NA	NA	NA	NA	NA	NA	NA	NA
FIN	Finland	1990-2022	WB	2000-2020	NA	NA	NA	NA	NA	NA	2000-2020	oecd3	NA	NA
FJI	Fiji	1990-2022	WB	NA	NA	NA	NA	NA	NA	NA	NA	NA	NA	NA
FLK	Falkland Islands	2002, 2012, 2015	CIA	NA	NA	NA	NA	NA	NA	NA	NA	NA	NA	NA
FRA	France	1990-2022	WB	2000-2020	NA	NA	NA	NA	NA	NA	2000-2020	oecd3	NA	Mayotte scaled based on La Reunion for 2000-2002
FRO	Faroe Islands	1996, 2000, 2008, 2014	CIA	NA	NA	NA	NA	NA	NA	NA	NA	NA	NA	NA
FSM	Micronesia	1990-2022	WB	NA	NA	NA	NA	NA	NA	NA	NA	NA	NA	NA
GAB	Gabon	1990-2022	WB	NA	NA	NA	NA	NA	NA	NA	NA	NA	NA	NA
GBR	United Kingdom	1990-2022	WB	1998-2020	NA	NA	NA	NA	NA	NA	1998-2020	oecd3	NA	NA
GEO	Georgia	1990-2022	WB	2011-2021	NA	NA	NA	NA	NA	NA	2011-2021	stat office	https://www.geostat.ge/en/modules/categories/23/gross-domestic-product-gdp	Racha-Lechkhumi and Kvemo Svaneti values used for Abkhazia
GGY	Guernsey	1997, 2003, 2014-2015	CIA	NA	NA	NA	NA	NA	NA	NA	NA	NA	NA	NA
GHA	Ghana	1990-2022	WB	NA	NA	NA	NA	NA	NA	NA	NA	NA	NA	NA
GIB	Gibraltar	1997, 2000, 2005-2006, 2008, 2014	CIA	NA	NA	NA	NA	NA	NA	NA	NA	NA	NA	NA
GIN	Guinea	1990-2022	WB	NA	NA	NA	NA	NA	NA	NA	NA	NA	NA	NA
GLP	Guadeloupe	1990-2020	CIA	NA	NA	NA	NA	NA	NA	NA	NA	NA	NA	NA
GMB	Gambia	1990-2022	WB	NA	NA	NA	NA	NA	NA	NA	NA	NA	NA	NA
GNB	Guinea-Bissau	1990-2022	WB	NA	NA	NA	NA	NA	NA	NA	NA	NA	NA	NA
GNQ	Equatorial Guinea	1990-2022	WB	NA	NA	NA	NA	NA	NA	NA	NA	NA	NA	NA
GRC	Greece	1990-2022	WB	2000-2020	NA	NA	NA	NA	NA	NA	2000-2020	oecd3	NA	NA
GRD	Grenada	1990-2022	WB	NA	NA	NA	NA	NA	NA	NA	NA	NA	NA	NA
GRL	Greenland	1997, 2000-2001, 2007-2008, 2015	CIA	NA	NA	NA	NA	NA	NA	NA	NA	NA	NA	NA
GTM	Guatemala	1990-2022	WB	1995, 2004-2008	1995, 2004-2008	historical	NA	NA	NA	NA	NA	NA	NA	NA
GUF	French Guiana	1990-2020	CIA	NA	NA	NA	NA	NA	NA	NA	NA	NA	NA	NA
GUM	Guam	1996, 2000, 2005, 2010, 2013, 2016	CIA	NA	NA	NA	NA	NA	NA	NA	NA	NA	NA	NA
GUY	Guyana	1990-2022	WB	NA	NA	NA	NA	NA	NA	NA	NA	NA	NA	NA
HKG	Hong Kong	1990-2022	WB	NA	NA	NA	NA	NA	NA	NA	NA	NA	NA	NA
HND	Honduras	1990-2022	WB	1990-2003	1990-2003	historical	NA	NA	NA	NA	NA	NA	NA	NA
HRV	Croatia	1992-2022	WB	2010-2021	NA	NA	NA	NA	NA	NA	2010-2021	nuts2	NA	NA
HTI	Haiti	1990-2022	WB	NA	NA	NA	NA	NA	NA	NA	NA	NA	NA	NA
HUN	Hungary	1990-2022	WB	2000-2020	NA	NA	NA	NA	NA	NA	2000-2020	oecd3	NA	NA
IDN	Indonesia	1990-2022	WB	2005-2020	NA	NA	NA	NA	NA	NA	2005-2020	OECD	NA	NA
IMN	Isle of Man	1990, 1995, 1999, 2001, 2003, 2005, 2014	CIA	NA	NA	NA	NA	NA	NA	NA	NA	NA	NA	NA
IND	India	1990-2022	WB	1998-2021	NA	NA	NA	NA	NA	NA	1998-2021	Reserve bank of India	NA	Andaman and Nicobar: year 2020 missing, scaled based on Andrha Pradesh; no data for Dadra and Nagar Haveli, Daman and Diu, Lakshadweep, national values used. Telanga: no data for 1998-2003, scaled based on Andhra Pradesh (of which part of earlier)
IRL	Ireland	1990-2022	WB	1991-2020	1991-1999	historical	NA	NA	NA	NA	2000-2020	nuts3	NA	NA
IRN	Iran	1990-2022	WB	2000-2017	NA	NA	NA	NA	NA	NA	2000-2017	DOSE v2	https://www.nature.com/articles/s41597-023-02323-8	Alborz split from Tehran; pre-2010 scaled based on Tehran; Khorasan split to three 2004, same value used for all three provinces for 2000-2003; Kurdistan scaled based on Kermanshah for 2014-2017
IRQ	Iraq	1990-2022	WB	NA	NA	NA	NA	NA	NA	NA	NA	NA	NA	NA
ISL	Iceland	1990-2022	WB	NA	NA	NA	NA	NA	NA	NA	NA	NA	NA	NA
ISR	Israel	1990-2022	WB	NA	NA	NA	NA	NA	NA	NA	NA	NA	NA	NA
ITA	Italy	1990-2022	WB	2000-2020	NA	NA	NA	NA	NA	NA	2000-2020	oecd3	NA	NA
JAM	Jamaica	1990-2022	WB	NA	NA	NA	NA	NA	NA	NA	NA	NA	NA	NA
JEY	Jersey	1999, 2003, 2015-2016	CIA	NA	NA	NA	NA	NA	NA	NA	NA	NA	NA	NA
JOR	Jordan	1990-2022	WB	1997, 2002, 2010	1997, 2002, 2010	historical	NA	NA	NA	NA	NA	NA	NA	NA
JPN	Japan	1990-2022	WB	1990-2019	1990-2009	historical	2010-2016	Organisation for Economic Co-operation and Development (OECD Statistics)	https://stats.oecd.org/Index.aspx?QueryId=84707	NA	2017-2019	oecd3	NA	hokkaide scaled based on Hyogo for 2017-2019
KAZ	Kazakhstan	1990-2022	WB	1998-2020	NA	NA	NA	NA	NA	NA	1998-2020	DOSE v2	https://www.nature.com/articles/s41597-023-02323-8	West Kazakhstan scaled based on Aqtöbe for years
KEN	Kenya	1990-2022	WB	2013-2017	NA	NA	NA	NA	NA	NA	2013-2017	Kenya stat office	NA	NA
KGZ	Kyrgyzstan	1990-2022	WB	2013-2021	NA	NA	NA	NA	NA	NA	2013-2021	KG stat office	http://www.stat.kg/en/opendata/category/28/	NA
KHM	Cambodia	1990-2022	WB	NA	NA	NA	NA	NA	NA	NA	NA	NA	NA	NA
KIR	Kiribati	1990-2022	WB	NA	NA	NA	NA	NA	NA	NA	NA	NA	NA	NA
KNA	Saint Kitts and Nevis	1990-2022	WB	NA	NA	NA	NA	NA	NA	NA	NA	NA	NA	NA
KOR	South Korea	1990-2022	WB	1995-2020	NA	NA	NA	NA	NA	NA	1995-2020	oecd3	NA	NA
KSV	Kosovo	2000-2022	WB	NA	NA	NA	NA	NA	NA	NA	NA	NA	NA	NA
KWT	Kuwait	1990-2022	WB	NA	NA	NA	NA	NA	NA	NA	NA	NA	NA	NA
LAO	Laos	1990-2022	WB	NA	NA	NA	NA	NA	NA	NA	NA	NA	NA	NA
LBN	Lebanon	1990-2021	WB	NA	NA	NA	NA	NA	NA	NA	NA	NA	NA	NA
LBR	Liberia	2000-2022	WB	NA	NA	NA	NA	NA	NA	NA	NA	NA	NA	NA
LBY	Libya	1990-2022	WB	NA	NA	NA	NA	NA	NA	NA	NA	NA	NA	NA
LCA	Saint Lucia	1990-2022	WB	NA	NA	NA	NA	NA	NA	NA	NA	NA	NA	NA
LIE	Liechtenstein	1990-2021	CIA	NA	NA	NA	NA	NA	NA	NA	NA	NA	NA	NA
LKA	Sri Lanka	1990-2022	WB	1990-1991, 1993, 1995, 1997, 1999, 2001, 2003, 2005, 2009-2010, 2013-2020	1990-1991, 1993, 1995, 1997, 1999, 2001, 2003, 2005, 2009-2010	historical	2013-2020	Central Bank of Sri Lanka	https://www.cbsl.gov.lk/en/statistics/statistical-tables/real-sector/national-accounts	NA	NA	NA	NA	NA
LSO	Lesotho	1990-2022	WB	1996, 2000	1996, 2000	historical	NA	NA	NA	NA	NA	NA	NA	NA
LTU	Lithuania	1995-2022	WB	2000-2020	NA	NA	NA	NA	NA	NA	2000-2020	oecd3	NA	NA
LUX	Luxembourg	1990-2022	WB	NA	NA	NA	NA	NA	NA	NA	NA	NA	NA	NA
LVA	Latvia	1992-2022	WB	2000-2020	NA	NA	NA	NA	NA	NA	2000-2020	oecd3	NA	NA
MAC	Macao	1990-2022	WB	NA	NA	NA	NA	NA	NA	NA	NA	NA	NA	NA
MAF	Saint-Martin	2005	CIA	NA	NA	NA	NA	NA	NA	NA	NA	NA	NA	NA
MAR	Morocco	1990-2022	WB	1990, 2000-2007, 2009-2010	1990, 2000-2007, 2009-2010	historical	NA	NA	NA	NA	NA	NA	NA	NA
MCO	Monaco	1990-2021	CIA	NA	NA	NA	NA	NA	NA	NA	NA	NA	NA	NA
MDA	Moldova	1992-2022	WB	NA	NA	NA	NA	NA	NA	NA	NA	NA	NA	NA
MDG	Madagascar	1990-2022	WB	NA	NA	NA	NA	NA	NA	NA	NA	NA	NA	NA
MDV	Maldives	1990-2022	WB	NA	NA	NA	NA	NA	NA	NA	NA	NA	NA	NA
MEX	México	1990-2022	WB	1993-2020	1993-2002	historical	NA	NA	NA	NA	2003-2020	OECD	NA	NA
MHL	Marshall Islands	1990-2022	WB	NA	NA	NA	NA	NA	NA	NA	NA	NA	NA	NA
MKD	North Macedonia	1990-2022	WB	1990, 2000-2017, 2021	1990, 2000-2010	historical	2011-2017	MAKStat Database	http://makstat.stat.gov.mk/PXWeb/pxweb/en/MakStat/MakStat__BDP__BDPTrimesecni__BDPsporedESS2010	http://makstat.stat.gov.mk/PXWeb/pxweb/en/MakStat/MakStat__BDP__BDPInvesGodisni__BDPsporedESS2010/675_NacSmA_Reg_BDPreg_ml.px/table/tableViewLayout2/?rxid=17197cd4-b15f-4f34-a752-fcc7b0a04dd1	2021	makstat	https://www.stat.gov.mk/PrikaziSoopstenie_en.aspx?rbrtxt=36	NA
MLI	Mali	1990-2022	WB	NA	NA	NA	NA	NA	NA	NA	NA	NA	NA	NA
MLT	Malta	1990-2022	WB	NA	NA	NA	NA	NA	NA	NA	NA	NA	NA	NA
MMR	Myanmar	1990-2022	WB	NA	NA	NA	NA	NA	NA	NA	NA	NA	NA	NA
MNE	Montenegro	1997-2022	WB	NA	NA	NA	NA	NA	NA	NA	NA	NA	NA	NA
MNG	Mongolia	1990-2022	WB	2000-2020	NA	NA	NA	NA	NA	NA	2000-2020	DOSE v2	https://www.nature.com/articles/s41597-023-02323-8	NA
MNP	Northern Mariana Islands	1996, 2000, 2010, 2013, 2016	CIA	NA	NA	NA	NA	NA	NA	NA	NA	NA	NA	NA
MOZ	Mozambique	1990-2022	WB	1996-2019	1996-2009	historical	2010-2019	Instituto Nacional de Estatistica Mozambique	http://www.ine.gov.mz/estatisticas/estatisticas-economicas/contas-nacionais/anuais-1	NA	NA	NA	NA	NA
MRT	Mauritania	1990-2022	WB	NA	NA	NA	NA	NA	NA	NA	NA	NA	NA	NA
MSR	Montserrat	2009-2011	CIA	NA	NA	NA	NA	NA	NA	NA	NA	NA	NA	NA
MTQ	Martinique	1990-2020	CIA	NA	NA	NA	NA	NA	NA	NA	NA	NA	NA	NA
MUS	Mauritius	1990-2022	WB	NA	NA	NA	NA	NA	NA	NA	NA	NA	NA	NA
MWI	Malawi	1990-2022	WB	NA	NA	NA	NA	NA	NA	NA	NA	NA	NA	NA
MYS	Malaysia	1990-2022	WB	2005-2013, 2015-2020	NA	NA	NA	NA	NA	NA	2005-2013, 2015-2020	malaysian stat	https://www.data.gov.my/data/ms_MY/dataset/gross-domestic-product-gdp-per-capita-by-state-at-current-prices	Putrajaya: no data; data of Kuala Lumpur used
MYT	Mayotte	1990-1998, 2003-2020	CIA	NA	NA	NA	NA	NA	NA	NA	NA	NA	NA	NA
NAM	Namibia	1990-2022	WB	NA	NA	NA	NA	NA	NA	NA	NA	NA	NA	NA
NCL	New Caledonia	1998, 2000-2003, 2008, 2012, 2015	CIA	NA	NA	NA	NA	NA	NA	NA	NA	NA	NA	NA
NER	Niger	1990-2022	WB	NA	NA	NA	NA	NA	NA	NA	NA	NA	NA	NA
NGA	Nigeria	1990-2022	WB	1992, 2008	1992, 2008	historical	NA	NA	NA	NA	NA	NA	NA	NA
NIC	Nicaragua	1990-2022	WB	2000, 2005	2000, 2005	historical	NA	NA	NA	NA	NA	NA	NA	NA
NLD	Netherlands	1990-2022	WB	2000-2020	NA	NA	NA	NA	NA	NA	2000-2020	oecd3	NA	NA
NOR	Norway	1990-2022	WB	1995, 1997-2018	1995, 1997-2010	historical	2011-2018	Organisation for Economic Co-operation and Development (OECD Statistics)	https://stats.oecd.org/Index.aspx?QueryId=84707	Data for "Mre og Romsdal" and "Sogn†og†Fjordane" and "Nord-Trndelag" (and south) missing	NA	NA	NA	NA
NPL	Nepal	1990-2022	WB	1999, 2006	1999, 2006	historical	NA	NA	NA	NA	NA	NA	NA	NA
NRU	Nauru	2004-2022	WB	NA	NA	NA	NA	NA	NA	NA	NA	NA	NA	NA
NZL	New Zealand	1990-2022	WB	2000-2020	NA	NA	NA	NA	NA	NA	2000-2020	NZ stats	https://www.stats.govt.nz/information-releases/regional-gross-domestic-product-year-ended-march-2020	No data for Chatham Islands, Nelson, Northern Islands, Southern Islands: national average used
OMN	Oman	1990-2022	WB	NA	NA	NA	NA	NA	NA	NA	NA	NA	NA	NA
PAK	Pakistan	1990-2022	WB	1990-2004, 2007, 2012, 2014, 2016, 2019	1990-2004	historical	2007, 2012, 2014	Institute of Policy Reforms	https://ipr.org.pk/wp-content/uploads/2016/04/GROWTH-OF-PROVINCIAL-ECONOMICS-.pdf	NA	2016, 2019	DOSE v2	https://www.nature.com/articles/s41597-023-02323-8	For Azad Kashmir, FATP, and northern areas values from NWFP used
PAN	Panama	1990-2022	WB	1996-2018	1996-2008	historical	2009-2018	Mapa de Informacion Economica de la Republica Panama	https://minerpa.com.pa/producto-interno-bruto-provincial-per-capita/	NA	NA	NA	NA	NA
PER	Peru	1990-2022	WB	1990-1995, 2001-2017	1990-1995, 2001-2010	historical	2011-2017	Organisation for Economic Co-operation and Development (OECD Statistics)	https://stats.oecd.org/Index.aspx?QueryId=84707	Combined cities "Lima w/ Callao" and "Loreto w/ Ucayali" not included but data available	NA	NA	NA	NA
PHL	Philippines	1990-2022	WB	1992, 1997, 2006-2018	1992, 1997, 2006-2010	historical	2011-2018	Philippines Statistics Authority OpenSTAT	http://openstat.psa.gov.ph/PXWeb/pxweb/en/DB/DB__3E__CH__MA/0073E3D73B0.px/table/tableViewLayout1/?rxid=5866f0db-8bcd-4e86-9aa9-8ab94b1b8f75	https://psa.gov.ph/sites/default/files/2010%20Census-Based%20National%2C%20Regional%20and%20Provincial%20Population%20Projections_publication.pdf	NA	NA	NA	NA
PLW	Palau	2000-2021	WB	NA	NA	NA	NA	NA	NA	NA	NA	NA	NA	NA
PNG	Papua New Guinea	1990-2022	WB	NA	NA	NA	NA	NA	NA	NA	NA	NA	NA	NA
POL	Poland	1990-2022	WB	2000-2020	NA	NA	NA	NA	NA	NA	2000-2020	oecd3	NA	NA
PRI	Puerto Rico	1990-2022	WB	NA	NA	NA	NA	NA	NA	NA	NA	NA	NA	NA
PRK	North Korea	1999-2000, 2002-2009, 2011, 2014-2015	CIA	NA	NA	NA	NA	NA	NA	NA	NA	NA	NA	NA
PRT	Portugal	1990-2022	WB	2000-2020	NA	NA	NA	NA	NA	NA	2000-2020	oecd3	NA	NA
PRY	Paraguay	1990-2022	WB	1992, 2002, 2008	1992, 2002, 2008	historical	NA	NA	NA	NA	NA	NA	NA	NA
PSE	Palestine	1994-2022	WB	NA	NA	NA	NA	NA	NA	NA	NA	NA	NA	NA
PYF	French Polynesia	1997, 2001, 2003-2004, 2006, 2012	CIA	NA	NA	NA	NA	NA	NA	NA	NA	NA	NA	NA
QAT	Qatar	1990-2022	WB	NA	NA	NA	NA	NA	NA	NA	NA	NA	NA	NA
REU	Réunion	1990-2020	CIA	NA	NA	NA	NA	NA	NA	NA	NA	NA	NA	NA
ROU	Romania	1990-2022	WB	2000-2020	NA	NA	NA	NA	NA	NA	2000-2020	oecd3	NA	NA
RUS	Russia	1990-2022	WB	2000-2019	NA	NA	NA	NA	NA	NA	2000-2020	OECD	NA	NA
RWA	Rwanda	1990-2022	WB	2013	NA	NA	NA	NA	NA	NA	2013	World bank	https://documents1.worldbank.org/curated/en/912151468188369841/pdf/WPS7461.pdf	NA
SAU	Saudi Arabia	1990-2022	WB	NA	NA	NA	NA	NA	NA	NA	NA	NA	NA	NA
SDN	Sudan	1990-2022	WB	NA	NA	NA	NA	NA	NA	NA	NA	NA	NA	NA
SEN	Senegal	1990-2022	WB	NA	NA	NA	NA	NA	NA	NA	NA	NA	NA	NA
SGP	Singapore	1990-2022	WB	NA	NA	NA	NA	NA	NA	NA	NA	NA	NA	NA
SHN	Saint Helena, Ascension and Tris	1998, 2010	CIA	NA	NA	NA	NA	NA	NA	NA	NA	NA	NA	NA
SJM	Svalbard and Jan Mayen	1990-2021	CIA	NA	NA	NA	NA	NA	NA	NA	NA	NA	NA	NA
SLB	Solomon Islands	1990-2022	WB	NA	NA	NA	NA	NA	NA	NA	NA	NA	NA	NA
SLE	Sierra Leone	1990-2022	WB	NA	NA	NA	NA	NA	NA	NA	NA	NA	NA	NA
SLV	El Salvador	1990-2022	WB	1996, 1999, 2002, 2010, 2021	1996, 1999, 2002, 2010	historical	NA	NA	NA	NA	2021	Wiki	https://es.wikipedia.org/wiki/Anexo:Entidades_subnacionales_de_América_Latina_por_PIB	NA
SMR	San Marino	1997-2021	WB	NA	NA	NA	NA	NA	NA	NA	NA	NA	NA	NA
SOM	Somalia	2012-2022	WB	NA	NA	NA	NA	NA	NA	NA	NA	NA	NA	NA
SPM	Saint Pierre and Miquelon	1996, 2005, 2015	CIA	NA	NA	NA	NA	NA	NA	NA	NA	NA	NA	NA
SRB	Serbia	1995-2022	WB	2012-2021	NA	NA	NA	NA	NA	NA	2012-2021	nuts2	NA	NA
SSD	South Sudan	2011-2021	IMF	NA	NA	NA	NA	NA	NA	NA	NA	NA	NA	NA
STP	São Tomé and Príncipe	1990-2022	WB	NA	NA	NA	NA	NA	NA	NA	NA	NA	NA	NA
SUR	Suriname	1990-2022	WB	NA	NA	NA	NA	NA	NA	NA	NA	NA	NA	NA
SVK	Slovakia	1992-2022	WB	1995-2020	1995-2000	historical	NA	NA	NA	NA	2001-2020	OECD(level3)	NA	NA
SVN	Slovenia	1992-2022	WB	1995-2020	1995-2000	historical	NA	NA	NA	NA	2001-2020	OECD(level3)	NA	NA
SWE	Sweden	1990-2022	WB	1990-2020	1990-2000	historical	NA	NA	NA	NA	2001-2020	OECD(level3)	NA	NA
SWZ	Swaziland	1990-2022	WB	NA	NA	NA	NA	NA	NA	NA	NA	NA	NA	NA
SXM	Sint Maarten	2009-2022	WB	NA	NA	NA	NA	NA	NA	NA	NA	NA	NA	NA
SYC	Seychelles	1990-2022	WB	NA	NA	NA	NA	NA	NA	NA	NA	NA	NA	NA
SYR	Syria	1999-2011, 2015	CIA	NA	NA	NA	NA	NA	NA	NA	NA	NA	NA	NA
TCA	Turks and Caicos Islands	2011-2022	WB	NA	NA	NA	NA	NA	NA	NA	NA	NA	NA	NA
TCD	Chad	1990-2022	WB	NA	NA	NA	NA	NA	NA	NA	NA	NA	NA	NA
TGO	Togo	1990-2022	WB	NA	NA	NA	NA	NA	NA	NA	NA	NA	NA	NA
THA	Thailand	1990-2022	WB	1990-2009, 2011-2018	1990-2009	historical	2011-2018	Office of the National Economic and Social Development Council Thailand	https://www.nesdc.go.th/nesdb_en/ewt_w3c/ewt_dl_link.php?filename=national_account&nid=4317	BUENG KAN province not included in any region	NA	NA	NA	NA
TJK	Tajikistan	1990-2022	WB	NA	NA	NA	NA	NA	NA	NA	NA	NA	NA	NA
TKL	Tokelau	1993, 2015-2017	CIA	NA	NA	NA	NA	NA	NA	NA	NA	NA	NA	NA
TKM	Turkmenistan	1990-2022	WB	NA	NA	NA	NA	NA	NA	NA	NA	NA	NA	NA
TLS	Timor-Leste	2000-2022	WB	NA	NA	NA	NA	NA	NA	NA	NA	NA	NA	NA
TON	Tonga	1990-2021	WB	NA	NA	NA	NA	NA	NA	NA	NA	NA	NA	NA
TTO	Trinidad and Tobago	1990-2022	WB	NA	NA	NA	NA	NA	NA	NA	NA	NA	NA	NA
TUN	Tunisia	1990-2022	WB	NA	NA	NA	NA	NA	NA	NA	NA	NA	NA	NA
TUR	Turkey	1990-2022	WB	2004-2020	NA	NA	NA	NA	NA	NA	2004-2020	oecd3	NA	NA
TUV	Tuvalu	1990-2022	WB	NA	NA	NA	NA	NA	NA	NA	NA	NA	NA	NA
TWN	Taiwan	1990-2021	IMF	NA	NA	NA	NA	NA	NA	NA	NA	NA	NA	NA
TZA	Tanzania	1990-2022	WB	1990, 1994, 2000-2019	1990, 1994, 2000-2010, 2019	historical	2011-2018	Tanzania National Bureau of Statistics	https://www.nbs.go.tz/index.php/en/census-surveys/national-accounts-statistics/na-statistics-by-subject	NA	NA	NA	NA	NA
UGA	Uganda	1990-2022	WB	NA	NA	NA	NA	NA	NA	NA	NA	NA	NA	NA
UKR	Ukraine	1990-2022	WB	1990, 2004-2018	1990, 2004-2010	historical	2011-2018	Держстату України, State Statistics SErvice of Ukraine	http://www.ukrstat.gov.ua/	Crimea and Sevastopol not included after 2014 (under Russia). Calculated with population weighted average (used EOY months population)	NA	NA	NA	NA
URY	Uruguay	1990-2022	WB	1991-2002, 2019	1991-2002	historical	NA	NA	NA	NA	2019	Wiki	https://es.wikipedia.org/wiki/Anexo:Entidades_subnacionales_de_América_Latina_por_PIB	NA
USA	United States	1990-2022	WB	2001-2020	NA	NA	NA	NA	NA	NA	2001-2020	oecd3	NA	Discontinuity between the old and new datasets in various states; we use only OECD for 1997-2020
UZB	Uzbekistan	1990-2022	WB	1995-2019	1995-2005	historical	2006-2019	THE STATE COMMITTEE OF THE REPUBLIC OF UZBEKISTAN ON STATISTICS	https://stat.uz/en/press-center/news-committee/181-ofytsyalnaia-statystyka-en/6373-national-accounts	https://stat.uz/en/press-center/news-committee/181-ofytsyalnaia-statystyka-en/6383-demography	NA	NA	NA	NA
VCT	Saint Vincent and the Grenadines	1990-2022	WB	NA	NA	NA	NA	NA	NA	NA	NA	NA	NA	NA
VEN	Venezuela	1990-2021	IMF	2020	NA	NA	NA	NA	NA	NA	2020	Wiki	https://es.wikipedia.org/wiki/Anexo:Entidades_subnacionales_de_América_Latina_por_PIB	For Dependencias Federales national average used
VGB	British Virgin Islands	2004, 2010, 2017	CIA	NA	NA	NA	NA	NA	NA	NA	NA	NA	NA	NA
VIR	Virgin Islands, U.S.	1999-2002, 2004, 2013, 2017	CIA	NA	NA	NA	NA	NA	NA	NA	NA	NA	NA	NA
VNM	Vietnam	1990-2022	WB	1990, 1995, 2000, 2006, 2008, 2011-2016	1990, 1995, 2000, 2006, 2008	historical	2011-2016	Population Data: GENERAL STATISTICS OFFICE of VIET NAM; GRDP Data: Minh Quan Tong & Minh Hoang Nguyen. (2019). GRDP by province [Data set]. Zenodo. http://doi.org/10.5281/zenodo.2643301	https://www.gso.gov.vn/default_en.aspx?tabid=467&idmid=3&ItemID=12939	per capita data calculated (by me)	NA	NA	NA	NA
VUT	Vanuatu	1990-2022	WB	NA	NA	NA	NA	NA	NA	NA	NA	NA	NA	NA
PSE	Palestine	1994-2021	WB	NA	NA	NA	NA	NA	NA	NA	NA	NA	NA	NA
WLF	Wallis and Futuna	1995, 1997, 2000-2001, 2004	CIA	NA	NA	NA	NA	NA	NA	NA	NA	NA	NA	NA
WSM	Samoa	1990-2022	WB	NA	NA	NA	NA	NA	NA	NA	NA	NA	NA	NA
YEM	Yemen	1990-2021	IMF	NA	NA	NA	NA	NA	NA	NA	NA	NA	NA	NA
ZAF	South Africa	1990-2022	WB	1996-2016	NA	NA	NA	NA	NA	NA	1996-2016	DOSE v2	https://www.nature.com/articles/s41597-023-02323-8	NA
ZMB	Zambia	1990-2022	WB	NA	NA	NA	NA	NA	NA	NA	NA	NA	NA	NA
ZNC	Northern Cyprus	1990-2021	CIA	NA	NA	NA	NA	NA	NA	NA	NA	NA	NA	NA
ZWE	Zimbabwe	1990-2022	WB	NA	NA	NA	NA	NA	NA	NA	NA	NA	NA	NA
